# Supplementary material for: Combined Insults of a MASH Diet and Alcohol Binges Activate Intercellular Communication and Neutrophil Recruitment via the NLRP3-IL-1β Axis in the Liver
Source: Cells. 2024 Jun 1;13(11):960. doi: 10.3390/cells13110960 (PMC11171595; doi:10.3390/cells13110960)
Supplement: Supplementary file 1 [file cells-13-00960-s001.zip]

Archive with 1 entries (1 files):
- cells-2994254-supplementary.pdf
